# Supplementary material for: Field Evaluation of Wheat Varieties Using Canopy Temperature Depression in Three Different Climatic Growing Seasons
Source: Plants (Basel). 2022 Dec 12;11(24):3471. doi: 10.3390/plants11243471 (PMC9785455; doi:10.3390/plants11243471)
Supplement: Supplementary file 1 [file plants-11-03471-s001.zip]

Archive with 4 entries (3 files):
- supplementary/
- supplementary/Supplement-Table1 and Table 2.xlsx
- supplementary/Supplement-Tables 20221105.pdf
- supplementary/Supplementary Figure-CTD-20221105.pdf
