# Supplementary material for: Field Evaluation of Wheat Varieties Using Canopy Temperature Depression in Three Different Climatic Growing Seasons
Source: Plants (Basel). 2022 Dec 12;11(24):3471. doi: 10.3390/plants11243471 (PMC9785455; doi:10.3390/plants11243471)
Supplement: Supplementary file 1 [file plants-11-03471-s001.zip › supplementary/Supplement-Table1 and Table 2.xlsx]

## Sheet: Accessions
Supplementary Table 1 The wheat accessions used for the experiment
No.	accession	Origin	Planting regions
1	Changhan 13	Shaanxi	Northern WWR
2	Mingfeng 5088	Ningxia	Northern WWR
3	Ningdong 10	Ningxia	Northern WWR
4	Ningdong 11	Ningxia	Northern WWR
5	Qimai 5	Shandong	Northern WWR
6	Fengdecun 1	Henan	Huang-huai WWR
7	Chang 6878	Shanxi	Northern WWR
8	291-2	Shaanxi	Huang-huai WWR
9	Xinong2912	Shaanxi	Huang-huai WWR
10	Yunhan 618	Shanxi	Northern WWR
11	Lunxuan 66	Beijing	Northern WWR
12	Xinong 958	Shaanxi	Huang-huai WWR
13	Henong 827	Hebei	Northern WWR
14	Jiufeng 22	Shaanxi	Huang-huai WWR
15	Saidemai 1	Henan	Huang-huai WWR
16	Xinnong 518	Henan	Huang-huai WWR
17	Changhan 58	Shaanxi	Northern WWR
18	Yunmai 3101	Shanxi	Northern WWR
19	SH4300	Shandong	Northern WWR
20	Luohan 6	Henan	Huang-huai WWR
21	291-8	Shaanxi	Huang-huai WWR
22	Yannong 936	Shandong	Northern WWR
23	Xinong 961	Shaanxi	Huang-huai WWR
24	Huaichuan 916	Henan	Huang-huai WWR
25	Zhongyu 12	Henan	Huang-huai WWR
26	Luomai 8	Henan	Huang-huai WWR
27	Zimai 603	Henan	Huang-huai WWR
28	Ruihua 055	Jiangsu	Huang-huai WWR
29	Xinong 7733	Shaanxi	Huang-huai WWR
30	Huapei 8	Henan	Huang-huai WWR
31	Shannong 3050	Shandong	Northern WWR
32	M9858	Shaanxi	Huang-huai WWR
33	XR4429	Shandong	Northern WWR
34	Heng 6632	Hebei	Northern WWR
35	DZ29	Shaanxi	Huang-huai WWR
36	SD29589	Foreign	Foreign
37	Heng 736	Hebei	Northern WWR
38	Zhongxinmai 99	Hebei	Northern WWR
39	Xianmai 12	Henan	Huang-huai WWR
40	Luohan 2	Henan	Huang-huai WWR
41	Shimai 19	Hebei	Northern WWR
42	Wanke 06725	Anhui	Yangtse River WWR
43	Xianmai 10	Henan	Huang-huai WWR
44	zhoumai 98165	Henan	Huang-huai WWR
45	Yunong 982	Henan	Huang-huai WWR
46	Zhengmai 366	Henan	Huang-huai WWR
47	Cunmai 12	Henan	Huang-huai WWR
48	Zhongmai 7	Henan	Huang-huai WWR
49	Zhongyu 1152	Henan	Huang-huai WWR
50	Liangxing 66	Shandong	Northern WWR
51	Huayu 116	Henan	Huang-huai WWR
52	Pingmai 02-16	Henan	Huang-huai WWR
53	Clearwhite	USA	Foreign
54	Yangao 21	Henan	Huang-huai WWR
55	Gushen 1	Anhui	Yangtse River WWR
56	Lassit	USA	Foreign
57	Xinong 389	Shaanxi	Huang-huai WWR
58	Han 115276	Hebei	Northern WWR
59	Bainong 160	Henan	Huang-huai WWR
60	Shangmai 167	Henan	Huang-huai WWR
61	Luomai 31	Henan	Huang-huai WWR
62	Quanmai 890	Henan	Huang-huai WWR
63	Ningdong 6	Ningxia	Northern WWR
64	Mianyang 11	Sichuan	Southwestern WWR
65	Linmai 998	Shanxi	Northern WWR
66	Baoke 8	Henan	Huang-huai WWR
67	Shi 10-4393	Hebei	Northern WWR
68	Luomai 18	Henan	Huang-huai WWR
69	SH5195	Shandong	Northern WWR
70	Yannong 21	Shandong	Northern WWR
71	Xinmai 2111	Henan	Huang-huai WWR
72	Yude 1	Henan	Huang-huai WWR
73	Xuke 718	Henan	Huang-huai WWR
74	Longke 1221	Anhui	Yangtse River WWR
75	Zimai 28	Shandong	Northern WWR
76	Luohan 13	Henan	Huang-huai WWR
77	Xinmai 32	Henan	Huang-huai WWR
78	Nongsheng 1	Henan	Huang-huai WWR
79	Zhengmai 131	Henan	Huang-huai WWR
80	LS3639	Shandong	Northern WWR
81	Pubing 201	Shaanxi	Huang-huai WWR
82	Xinong 794	Shaanxi	Huang-huai WWR
83	Xinong 585	Shaanxi	Huang-huai WWR
84	Xiaoyan 54	Beijing	Northern WWR
85	Jinxiu 21	Henan	Huang-huai WWR
86	Shannong 24	Shandong	Northern WWR
87	Kaimai 21	Henan	Huang-huai WWR
88	Xinong 3517	Shaanxi	Huang-huai WWR
89	Shanhan 187	Shaanxi	Huang-huai WWR
90	Jinmai 6	Fujian	Yangtse River WWR
91	Huaimai 25	Jiangsu	Huang-huai WWR
92	Zhumai 328	Henan	Huang-huai WWR
93	Ruiquanmai 168	Henan	Huang-huai WWR
94	Zhengyumai 16	Henan	Huang-huai WWR
95	Zhongyu 9378	Henan	Huang-huai WWR
96	Zhongmai 170	Henan	Huang-huai WWR
97	YD79	Shaanxi	Huang-huai WWR
98	Xinong 981	Shaanxi	Huang-huai WWR
99	Puxing 5	Henan	Huang-huai WWR
100	Xinong 223	Shaanxi	Huang-huai WWR
101	Jiaomai 266	Henan	Huang-huai WWR
102	Qimai 2	Shandong	Northern WWR
103	Liangxing 99	Shandong	Northern WWR
104	Taishan 23	Shandong	Northern WWR
105	Yutianmai 119	Shandong	Northern WWR
106	Luomai 956	Henan	Huang-huai WWR
107	Yumai 4023	Henan	Huang-huai WWR
108	Zhongxin 78	Henan	Huang-huai WWR
109	Pumai 6311	Henan	Huang-huai WWR
110	Linhan 6394	Shanxi	Northern WWR
111	Yanzhan 4110	Henan	Huang-huai WWR
112	Zhongxin 16	Henan	Huang-huai WWR
113	Gaomai 6	Henan	Huang-huai WWR
114	Henan 1	Henan	Huang-huai WWR
115	Xuke 168	Henan	Huang-huai WWR
116	Xinkemai 169	Henan	Huang-huai WWR
117	Shannong 627	Shaanxi	Huang-huai WWR
118	Seri M82	Foreign	Foreign
119	Junda 109	Henan	Huang-huai WWR
120	Lankao 198	Henan	Huang-huai WWR
121	Huaimai 21	Jiangsu	Huang-huai WWR
122	Shijiazhuang 8	Hebei	Northern WWR
123	Yuliang 1688	Henan	Huang-huai WWR
124	Shanmai 159	Shaanxi	Huang-huai WWR
125	zhoumai 26	Henan	Huang-huai WWR
126	Qiule 2122	Henan	Huang-huai WWR
127	Xumai 0054	Jiangsu	Huang-huai WWR
128	Luomai 22	Henan	Huang-huai WWR
129	Zhongyu 1211	Henan	Huang-huai WWR
130	YD56	Shaanxi	Huang-huai WWR
131	Chang 6359	Shanxi	Northern WWR
132	Xinong 529	Shaanxi	Huang-huai WWR
133	36708	Shaanxi	Huang-huai WWR
134	zhoumai 32	Henan	Huang-huai WWR
135	Yangguang 851	Henan	Huang-huai WWR
136	Zhengmai 113	Henan	Huang-huai WWR
137	Qinghaidongmai	Qinghai	Northern WWR
138	Zhongjin 13	Henan	Huang-huai WWR
139	Zhengmai 369	Henan	Huang-huai WWR
140	Luohan 7	Henan	Huang-huai WWR
141	Haomai 28	Anhui	Yangtse River WWR
142	zhoumai 24	Henan	Huang-huai WWR
143	Xinmai 26	Henan	Huang-huai WWR
144	Lunxuan 21	Beijing	Northern WWR
145	Dehongfu 2	Henan	Huang-huai WWR
146	Zheng 618	Henan	Huang-huai WWR
147	Fumai 0561	Anhui	Yangtse River WWR
148	Xinong 219	Shaanxi	Huang-huai WWR
149	YD62	Shaanxi	Huang-huai WWR
150	DH51302	Shandong	Northern WWR
151	Ruihua 1101	Jiangsu	Huang-huai WWR
152	Zhoumai 18	Henan	Huang-huai WWR
153	zhoumai 23	Henan	Huang-huai WWR
154	Shimai 15	Hebei	Northern WWR
155	Shanmai 138	Shaanxi	Huang-huai WWR
156	Luomai 21	Henan	Huang-huai WWR
157	Luomai 23	Henan	Huang-huai WWR
158	Pingan 8	Henan	Huang-huai WWR
159	Wenmai 6	Henan	Huang-huai WWR
160	Huacheng 863	Anhui	Yangtse River WWR
161	zhoumai 27	Henan	Huang-huai WWR
162	Annong 1206	Henan	Huang-huai WWR
163	Ruiquanmai 24	Henan	Huang-huai WWR
164	Xiaoyan 928	Shaanxi	Northern WWR
165	Jiamai 4	Foreign	Foreign
166	Xu 718	Henan	Huang-huai WWR
167	Yujiao 5	Henan	Huang-huai WWR
168	LS4223	Shandong	Northern WWR
169	Henan 3	Henan	Huang-huai WWR
170	Jiu 1216	Anhui	Yangtse River WWR
171	Luomai 24	Henan	Huang-huai WWR
172	Junxiao 9706	Henan	Huang-huai WWR
173	Xinong 538	Shaanxi	Huang-huai WWR
174	Xumai 1108	Jiangsu	Huang-huai WWR
175	Zhoumai 16	Henan	Huang-huai WWR
176	zhoumai 22	Henan	Huang-huai WWR
177	Kenong 2009	Hebei	Northern WWR
178	Henan 2	Henan	Huang-huai WWR
179	Guangtai 68	Henan	Huang-huai WWR
180	Womai 66	Anhui	Yangtse River WWR
181	Luomai 26	Henan	Huang-huai WWR
182	Bainong 207	Henan	Huang-huai WWR
183	Taikemai 33	Shandong	Northern WWR
184	Heng 10-5039	Hebei	Northern WWR
185	Youfeng 1	Guizhou	Southwestern WWR
186	Junda 129	Henan	Huang-huai WWR

## Sheet: CTD
Supplementary Table 2 Mean values of CTD for three growth periods in the 3 growing seasons
accession	2016-17			2017-18			2018-19
	Heading	Early filling	Middle filling	Heading	Early filling	Middle filling	Heading	Early filling	Middle filling
Changhan 13	-2.15	-1.71	-4.82	-1.15	-1.66	-2.59	-1.12	-2.64	-4.03
Mingfeng 5088	-2.57	-2.21	-3.47	-1.79	-1.83	-2.57	-1.25	-5.22	-2.9
Ningdong 10	-2.36	-1.7	-3.75	-2.17	-1.85	-0.27	-0.7	-5.08	-3.52
Ningdong 11	-3.29	-1.3	-2.8	-2.13	-2.1	0.07	-0.93	-5.26	-3.14
Qimai 5	-1.87	-2.73	-4.42	-1.58	-1.38	-0.08	-1.2	-5.74	-2.33
Fengdecun 1	-4.76	-3.38	-5.78	-2.15	-1.77	-0.16	-1.22	-5.39	-2.98
Chang 6878	-2.02	-0.79	-3.38	-1.95	-1.57	0.04	-2.38	-6.31	-3.93
291-2	-4.87	-3.2	-4.2	-1.97	-1.88	-1.16	-3.03	-6.41	-2.97
Xinong 2912	-5.37	-2.56	-6.52	-2.33	-2.16	-0.62	-2.12	-5.35	-2.59
Yunhan 618	-4.91	-4.51	-5.78	-1.47	-2.24	0.08	-2.73	-6.33	-3.55
Lunxuan 66	-3.46	-4.17	-5.37	-2.1	-3.46	-0.37	-2.31	-5.59	-3.19
Xinong 958	-5.4	-3.95	-5.77	-2.18	-2.12	-0.73	-4.3	-6.38	-3.27
Henong 827	-2.52	-1.43	-4	-2.2	-1.55	-2.12	-2.22	-5.57	-3.6
Jiufeng 22	-5.46	-3.57	-6.34	-2.65	-1.54	-1.08	-1.7	-5.62	-3.1
Saidemai 1	-4.99	-0.53	-5.54	-2.73	-2.88	-0.88	-1.59	-5.19	-2.91
Xinnong 518	-4.48	-3.21	-5.02	-2.8	-1.53	-1.59	-1.89	-4.91	-2.93
Changhan 58	-5.27	-2.82	-4.85	-2.43	-1.71	-1.19	-2.84	-5.71	-3.92
Yunmai 3101	-4.63	-3.03	-4.12	-2.47	-2.03	-1.1	-2.55	-5.32	-4.26
SH4300	-0.5	-0.99	-1.01	-2.18	-1.57	-0.83	-4.61	-6.06	-3.08
Luohan 6	-3.72	-5.05	-4.67	-2.72	-1.98	-0.99	-2.71	-5.55	-3.74
291-8	-4.55	-3.38	-5.37	-1.72	-2.66	-0.2	-2.45	-5.46	-3.6
Yannong 936	-2.2	-1.71	-4.28	-2.04	-2.26	-0.54	-3.35	-5.66	-3.52
Xinong 961	-3.67	-4.85	-5.44	-2.23	-2.02	-0.85	-2.89	-5.26	-3.02
Huaichuan 916	-0.61	-1.31	-2.41	-2.32	-1.55	-0.84	-2.21	-4.47	-2.19
Zhongyu 12	-2.73	-2.53	-4.61	-2.5	-1.94	-1.67	-2	-4.53	-2.48
Luomai 8	-0.57	-1.64	-2.74	-2.37	-2.55	-1.38	-2.7	-5.08	-2.69
Zimai 603	-0.43	-1.07	-3.05	-2.82	-2.64	-1.1	-2.27	-4.69	-1.86
Ruihua 055	-2.44	-0.7	-1.25	-3.18	-2.4	-0.94	-2.72	-5.3	-2.68
Xinong 7733	-3.95	-1.32	-5.68	-2.93	-2.2	-0.85	-1.81	-4.66	-2.91
Huapei 8	-4.84	-2.19	-5.46	-2.64	-2.4	-1.26	-2.35	-4.49	-2.79
Shannong 3050	-4.28	-4.66	-4.01	-3.72	-4.22	-2.26	-3.02	-5.16	-2.39
M9858	-4.45	-2.4	-6.09	-3.17	-3.14	-1.92	-1.69	-4.58	-2.45
XR4429	-1.19	-1.67	-1.77	-3.69	-3.41	-2.31	-1.67	-4.73	-2.21
Heng 6632	-2.32	0.69	-2.29	-3.34	0.1	-2.4	-1.35	-4.7	-2.23
DZ29	-2.67	0.13	-0.93	-3.18	-2.56	-2.16	-1.57	-4.5	-1.94
SD29589	-3.89	-1.47	-4.71	-3.59	-2.16	-1.34	-1.37	-4.6	-2.7
Heng 736	-2.13	-2.19	-3.93	-4.18	-3.39	-2.42	-1.27	-4.81	-2.04
Zhongxinmai 99	-1.1	-0.3	-2.45	-4.63	-2.92	-1.48	-2.46	-5.45	-2.11
Xianmai 12	-5.45	-4.01	-6.71	-4.11	-2.24	-2.25	-2.6	-5.77	-2.77
Luohan 2	-4.21	-4.97	-4.03	-4.63	-3.47	-2.08	-1.78	-5.41	-2.52
Shimai 19	-2.31	0.12	-0.38	-3.91	-3.43	-2.14	-2.18	-5.59	-2.48
Wanke 06725	-2.72	-2.38	-3.96	-3.04	-3.18	-2	-1.7	-5.28	-2.06
Xianmai 10	-0.95	-0.59	-2.53	-3.5	-3.43	-2.52	-2.28	-5.51	-1.99
zhoumai 98165	-5.99	-3.99	-6.95	-3.89	-2.7	-2.12	-2.86	-5.98	-2.9
Yunong 982	-4.62	-3.56	-4.11	-3.69	-2.76	-3.02	-2.48	-6.37	-2.96
Zhengmai 366	-3.53	-5.22	-4.79	-5.04	-3.43	-2.55	-2.34	-6.37	-2.14
Cunmai 12	-3.5	-2.65	-4.37	-4.2	-2.08	-2.06	-3.12	-6.27	-3.33
Zhongmai 7	-0.83	-1.4	-3.25	-4.26	-2.81	-2.47	-3.68	-6.79	-2.98
Zhongyu 1152	-1.25	-0.47	-0.52	-4.11	-2.92	-2.2	-4.73	-7.66	-3.42
Liangxing 66	-2.5	-1.81	-5.33	-3.56	-2.51	-2.14	-3.07	-6.65	-2.93
Huayu 116	-3.75	-1.24	-4.38	-3.86	-2.04	-1.51	-4.22	-6.96	-2.68
Pingmai 02-16	-3.66	-2.62	-5.29	-3.77	-1.48	-1.78	-3.75	-7.41	-3.27
Clearwhite	-6.09	-2.45	-5.23	-4.44	-2.22	-2.17	-3.74	-7.02	-3.28
Yangao 21	-1.01	-0.45	-3.47	-4.71	-2.07	-2.26	-3.85	-7.4	-3.46
Gushen 1	-1.51	-1.75	-1.75	-3.45	-1.34	-2.35	-3.27	-7.04	-3.19
Lassit	-3.28	-2.1	-4.97	-3.23	-2.33	-2.71	-3.28	-6.96	-3.07
Xinong 389	-1.31	-0.92	-3.1	-3.53	-2.27	-1.29	-2.93	-6.78	-3.5
Han 115276	-5.05	-3.15	-5.65	-3.19	-2.16	-1.78	-2.81	-6.72	-2.98
Bainong 160	-1.29	0.06	-1.39	-4.01	-2.32	-1.53	-2.55	-6.18	-1.94
Shangmai 167	-3.97	-3.15	-6.45	-3.01	-2.14	-2.08	-2.07	-5.95	-1.53
Luomai 31	-3.85	-1.74	-6.06	-2.73	-2.26	-1.64	-2.33	-6.37	-1.76
Quanmai 890	-1.17	-1.22	-2.65	-3.43	-2.71	-3.12	-2.5	-6.7	-2.29
Ningdong 6	-1.79	-0.18	-2.34	-2.93	-1.83	-2.13	-1.52	-5.47	-1.62
Mianyang 11	-2.27	-1.62	-3.23	-3.31	-1.53	-3.27	-1.84	-6.43	-2.44
Linmai 998	-1.49	-0.78	0.74	-2.97	-1.49	-2.31	-1.38	-5.97	-2.03
Baoke 8	-5.6	-2.83	-5.36	-2.2	-1.31	-2.44	-1.72	-6.16	-1.5
Shi 10-4393	-2.34	-1.01	-0.95	-2.2	-1.8	-1.75	-1.91	-6.21	-2.32
Luomai 18	-3.37	-5.92	-5.48	-2.85	-1.42	-1.94	-1.25	-6.19	-1.87
SH5195	-0.78	-2.06	-2.78	-2.09	-1.9	-2.6	-1.22	-5.86	-0.61
Yannong 21	-2.61	-1.37	-3.9	-3.85	-2.29	-1.94	-1.32	-6.58	-2.29
Xinmai 2111	-0.93	0.22	-3.08	-4.55	-2.37	-1.56	-1.75	-6.52	-1.6
Yude 1	-1.45	-1.5	-3.67	-3.67	-2.42	-1.74	-1.42	-6.6	-2.03
Xuke 718	-1.21	0.08	-0.95	-3.35	-2.62	-2.04	-2.75	-7.12	-2.4
Longke 1221	-0.69	-0.2	-2.17	-2.55	-2.51	-1.35	-2.16	-6.15	-1.89
Zimai 28	-1.94	-0.68	-0.37	-2.5	-1.99	-2.15	-2.25	-6.17	-1.71
Luohan 13	-3.9	-6.19	-4.04	-2.81	-2.49	-2.65	-2.21	-6.13	-2.27
Xinmai 32	-3.77	-1.67	-5.75	-3.1	-1.56	-1.48	-2.76	-6.76	-2.25
Nongsheng 1	-3.12	-1.02	-4.71	-3.34	-2.34	-2.47	-1.56	-6.39	-1.85
Zhengmai 131	-0.74	-1.21	-0.87	-3.8	-1.67	-2	-2.52	-7.28	-2.99
LS3639	-1.26	-1.06	-1.24	-3.47	-2.32	-1.68	-3.2	-7.34	-2.24
Pubing 201	-1.26	-0.1	-1.26	-4.27	-2.44	-2.66	-1.97	-7.65	-3.04
Xinong 794	-4.79	-2.75	-4.69	-3.04	-2.33	-2.51	-1.18	-5.88	-1.47
Xinong 585	-5	-3.04	-3.94	-3.44	-2.24	-3.07	-2.01	-6.65	-2.62
Xiaoyan 54	-6.86	-4.27	-6.01	-4.71	-2.69	-2.48	-2.34	-7.08	-1.94
Jinxiu 21	-5.91	-4.28	-5.94	-3.86	-2.11	-2.19	-1.6	-6.84	-1.74
Shannong 24	-0.71	-1	-1.95	-4.18	-2	-2.54	-2.34	-6.56	-0.99
Kaimai 21	-1.59	-0.36	-0.66	-3.38	-2.44	-1.72	-1.7	-6.4	-1.64
Xinong 3517	-4.2	-2.62	-4.28	-4.23	-2.22	-3.15	-2.11	-5.94	-0.84
Shanhan 187	-5.61	-5.06	-3.79	-4.02	-2.58	-2.73	-3.35	-7.06	-4.22
Jinmai 6	-3.22	-3.38	-5.01	-4.06	-2.18	-2.54	-2.13	-5.79	-2.31
Huaimai 25	-1.91	-0.48	-3.17	-4.22	-2.43	-2.32	-2.58	-6.22	-2.77
Zhumai 328	-1.3	-0.25	-2.6	-4.68	-3.11	-3.15	-1.94	-5.55	-1.17
Ruiquanmai 168	-1.42	-1.22	-1.13	-3.88	-2.48	-3.32	-1.94	-5.72	-2.05
Zhengyumai 16	-1.96	-0.07	-1.35	-4.37	-2.45	-2.58	-1.66	-5.86	-1.61
Zhongyu 9378	-4.31	-2.1	-5.66	-3.96	-2.98	-2.47	-1.41	-4.83	-1.59
Zhongmai 170	-1.19	-0.37	-2.29	-4.72	-3.45	-2.97	-1.35	-4.97	-1.43
YD79	-3.94	-2.98	-4.22	-4.49	-2.77	-3.14	-1.68	-6.08	-1.61
Xinong 981	-1.78	-0.28	-1.35	-3.25	-2.91	-3.58	-2.08	-6.19	-1.41
Puxing 5	-1.51	-1.4	-0.22	-3.68	-2.52	-2.83	-3.12	-6.14	-1.48
Xinong 223	-3.96	-2.33	-4.38	-2.94	-1.6	-3.59	-1.75	-5.46	-1.05
Jiaomai 266	-5.21	-4.89	-4.31	-1.27	-2.77	-2.06	-1.09	-5.38	-1.3
Qimai 2	-3.21	-0.67	-1.43	-3.8	-3.3	-1.23	-1.05	-5.64	-0.86
Liangxing 99	-4.91	-2.03	-3.99	-3.4	-3.7	-2.2	-1.39	-5.18	-1.29
Taishan 23	-2.17	-0.49	-1.61	-3.25	-3.59	-2.07	-0.55	-4.77	0.1
Yutianmai 119	-0.84	-1.18	-1.59	-3.92	-3.54	-3.14	-0.3	-4.6	-1.1
Luomai 956	-5.16	-3.2	-4.64	-3.34	-3.99	-5.18	-0.7	-4.28	-0.47
Yumai 4023	-3.77	-4.22	-3.66	-3.23	-2.03	-2.27	-0.79	-4.48	-0.45
Zhongxin 78	-3.62	-2.13	-4.81	-3.63	-2.56	-2.57	-0.75	-5.27	-1.07
Pumai 6311	-1.47	-0.76	-2.18	-3.7	-3.7	-3.04	0.04	-4.6	0.54
Linhan 6394	-3.39	-4.22	-4.56	-4.13	-3.3	-3.81	-0.29	-5.17	-1
Yanzhan 4110	-4.32	-4.39	-4.01	-4.31	-3.08	-3.59	-0.46	-5.5	-1.2
Zhongxin 16	-2.99	-2.07	-2.86	-3.82	-2.71	-2.99	-0.96	-5.51	-0.36
Gaomai 6	-1.58	-1.24	-3.35	-3.46	-2.66	-3.63	-0.47	-5.25	0.21
Henan 1	-2.04	-0.97	-0.88	-3.92	-2.79	-3.33	0.26	-4.86	0.42
Xuke 168	-4.22	-5.02	-3.81	-3.74	-2.71	-2.52	-0.27	-5.33	-0.63
Xinkemai 169	-0.63	-2.14	-2.77	-4.02	-3.56	-3.16	0.12	-5.45	-0.89
Shannong 627	-1.43	-1.41	-1.46	-4.15	-2.58	-2.62	-0.47	-4.84	-0.4
Seri M82	-0.74	-0.49	-0.76	-4.47	-2.53	-2.92	0.07	-4.88	-0.61
Junda 109	-1.25	-0.49	-0.97	-2.07	-2.58	-3.97	-0.87	-5.39	-0.82
Lankao 198	-3.95	-2.56	-4.05	-3.32	-3.11	-4.36	-0.62	-5.63	-1.06
Huaimai 21	-4.38	-1.63	-4.35	-4.16	-3.79	-1.75	-1.41	-5.54	-1.13
Shijiazhuang 8	-2.49	-1.83	-4.55	-3.55	-2.03	-2.57	-0.78	-5.9	-1.12
Yuliang 1688	-0.66	-2.62	-2.88	-3.41	-2.98	-2.13	-2.07	-6.12	-0.73
Shanmai 159	-1.57	-0.51	0.19	-3.36	-2.78	-2.47	-2.03	-5.72	-1.38
zhoumai 26	-5.35	-4.33	-4.3	-3.06	-3.12	-1.51	-1.86	-5.66	-0.9
Qiule 2122	-2	-0.98	-1.91	-4.01	-3.23	-2.71	-1.35	-6.09	-0.89
Xumai 0054	-2.17	-1.08	-2.55	-3.47	-2.65	-2.7	-1.51	-5.91	-0.83
Luomai 22	-3.14	-1.42	-4.7	-3.95	-2.82	-1.72	-1.12	-5.69	-1.1
Zhongyu 1211	-1.4	-0.29	-1.46	-4.27	-3.37	-2.4	-0.5	-5.79	-0.62
YD56	-4.62	-2.88	-4.68	-2.84	-2.74	-1.8	0.02	-5.38	-1.02
Chang 6359	-3.73	-4.08	-5.04	-3.05	-2.25	-1.13	-0.51	-5.7	-0.6
Xinong 529	-4.88	-2.16	-3.15	-4.14	-1.89	-1.23	-1.26	-6.2	-1.19
36708	-5.61	-3.46	-6.2	-3.15	-3.14	-1.63	-1.13	-6.8	-2.61
zhoumai 32	-5.39	-3.37	-5.38	-3.31	-1.91	-0.77	0.03	-5.6	-0.28
Yangguang 851	-2.46	-0.74	-3.83	-4.17	-1.86	-1.21	-0.3	-6.33	-1.23
Zhengmai 113	-1.37	-0.09	-1.85	-3.34	-1.64	-1.82	-0.39	-5.63	-0.9
Qinghaidongmai	-2.2	-0.68	-1.78	-3.51	-1.72	-1.25	-0.15	-5.81	-0.44
Zhongjin 13	-1.16	-0.72	-1.02	-4.74	-1.93	-1.82	-0.43	-5.54	-0.15
Zhengmai 369	-1.3	-1.32	-0.41	-3.87	-1.89	-3.43	-0.57	-5.41	-0.1
Luohan 7	-4	-1.21	-5.7	-5.42	-2.73	-3.11	-0.62	-5.37	-0.43
Haomai 28	-0.94	-0.82	-0.61	-2.63	-1.95	-2.27	-0.03	-6.29	-1.05
zhoumai 24	-4.95	-3.46	-4.11	-2.95	-1.6	-1.88	0.7	-4.76	-0.82
Xinmai 26	-2.4	-1.78	-1.75	-3.23	-1.98	-0.88	0.34	-5.24	-0.04
Lunxuan 21	-0.81	-1.21	-3.27	-3.22	-1.53	-2.63	0.29	-5.3	-0.38
Dehongfu 2	-0.79	-1.79	-3.11	-3.25	-1.61	-2.34	-0.07	-5.41	0.03
Zheng 618	-1.02	-0.5	-0.19	-3.98	-2.85	-2.2	-1.01	-5.59	0.24
Fumai 0561	-3.44	-2.05	-4.96	-3.31	-1.59	-1.67	-0.69	-5.57	-1.21
Xinong 219	-3.77	-2.87	-4.5	-3.23	-1.9	-1.27	-1.24	-5.96	-1.27
YD62	-3.7	-3.79	-4.35	-4.07	-2.44	-1.73	-1.21	-5.69	-0.81
DH51302	-2.52	-1.14	-2.2	-3.08	-1.57	-1.13	-0.96	-6.19	-1.58
Ruihua 1101	-1.77	-0.03	-1.1	-2.88	-1.75	-2.25	-1.16	-5.84	-1.06
Zhoumai 18	-4.8	-3.03	-3.88	-3.36	-1.68	-2.2	-1.01	-5.39	-1.35
zhoumai 23	-6.45	-5.11	-4.15	-3.71	-1.46	-1.87	-0.58	-6.11	-1.76
Shimai 15	-2.2	-2.32	-4.59	-3.19	-2.05	-1.6	-0.99	-5.9	-1.44
Shanmai 138	-4.6	-4.92	-5.37	-3.75	-2.39	-1.58	-0.44	-6.02	-1.81
Luomai 21	-3.15	-1.83	-4.25	-3.76	-2.28	-1.97	-1.87	-6.17	-2.94
Luomai 23	-3.24	-1.85	-5.29	-4.26	-2.55	-2.99	-1.85	-5.87	-2.39
Pingan 8	-2.6	-2.69	-3.46	-4.16	-2.34	-0.66	-1.52	-6.4	-2.96
Wenmai 6	-1.43	0.4	-0.15	-3.4	-1.76	-1.27	-0.87	-5.57	-2.3
Huacheng 863	-2.8	-2.84	-3.57	-3.89	-1.75	-0.95	-1.79	-5.69	-1.93
zhoumai 27	-5.39	-4.01	-4.72	-4.4	-3.45	-3.02	-1.37	-5.88	-2.6
Annong 1206	-1.06	-1.09	-1.09	-2.92	-1.73	-3.56	-0.46	-5.11	-1.62
Ruiquanmai 24	-1.74	-0.72	-1.03	-2.9	-2.02	-2.28	-0.95	-5.06	-1.63
Xiaoyan 928	-1.31	-1.61	-0.14	-5.05	-2.8	-1.59	-0.82	-5.26	-0.76
Jiamai 4	-1.36	-1.42	-0.9	-4.15	-2.76	-1.23	-1.24	-6.45	-2.9
Xu 718	-0.91	-1	-1.74	-4.16	-2.78	-1.13	-1.01	-5.56	-1.45
Yujiao 5	-2.27	-1.3	-3.88	-3.64	-2.15	-1.81	-0.6	-5.4	-1.27
LS4223	-0.93	-1.42	-3.42	-4.26	-2.5	-1.52	-1.35	-5.53	-1.85
Henan 3	-2.89	-1.86	-4.99	-4.13	-1.83	-1.3	-0.41	-6.26	-1.72
Jiu 1216	-2.83	-1.41	-2.28	-4.72	-2.74	-1.14	0.08	-5.65	-2.25
Luomai 24	-1.2	-1.48	-2.27	-4.19	-2.24	-2.4	0.89	-5.39	-1.42
Junxiao 9706	-2.97	-1.1	-5.11	-4.19	-1.68	-2.12	0.62	-5.4	-1.58
Xinong 538	-1.45	-1.29	-3.14	-3.04	-1.73	-1.96	0.61	-5.26	-1.48
Xumai 1108	-2.99	-2.34	-2.42	-3.78	-2.73	-2.1	0.31	-5.67	-2.33
Zhoumai 16	-5.14	-3.04	-4.57	-4.17	-3.16	-2.51	0.06	-5.03	-1.43
zhoumai 22	-4.22	-3.67	-4.44	-3.98	-3.16	-2.37	-0.55	-5.54	-1.15
Kenong 2009	-3.66	-1.69	-5.46	-3.96	-2.93	-2.19	-0.44	-5.22	-1.6
Henan 2	-3.53	-0.79	-4.86	-3.65	-3.4	-2.85	-0.2	-5.63	-3.24
Guangtai 68	-2.12	-0.31	-0.02	-3.75	-2.6	-2.75	0.3	-5.26	-3.28
Womai 66	-3.45	-0.78	-4.31	-3.93	-2.28	-1.95	-0.15	-5.36	-1.95
Luomai 26	-1.04	-0.98	-1	-3.35	-1.94	-2.22	0.36	-4.81	-2.62
Bainong 207	-6.04	-3.19	-5.78	-3.97	-2.13	-1.72	0.53	-4.5	-1.78
Taikemai 33	-4.01	-2.17	-4.04	-2.76	-3.02	-2.44	-0.29	-4.62	-1.59
Heng 10-5039	-2.95	-1.82	-3.39	-3.13	-1.78	-2.17	0.41	-4.13	-0.92
Youfeng 1	-2.37	-1.71	-2.7	-3.22	-2.63	-2.11	0.63	-4.19	-2.1
Junda 129	-2.15	-1.05	-2.29	-3.02	-0.98	-2.03	0.14	-4.11	-1.53
